# Supplementary material for: A Machine Learning Approach for Hot-Spot Detection at Protein-Protein Interfaces
Source: Int J Mol Sci. 2016 Jul 27;17(8):1215. doi: 10.3390/ijms17081215 (PMC5000613; doi:10.3390/ijms17081215)
Supplement: Supplementary file 1 [file ijms-17-01215-s001.zip]

Archive with 3 entries (2 files):
- ijms-135111-Supplementary Materials/
- ijms-135111-Supplementary Materials/ijms-135111 SI.pdf
- ijms-135111-Supplementary Materials/ijms-135111 SI_Table2.xlsx
