# Supplementary material for: A Machine Learning Approach for Hot-Spot Detection at Protein-Protein Interfaces
Source: Int J Mol Sci. 2016 Jul 27;17(8):1215. doi: 10.3390/ijms17081215 (PMC5000613; doi:10.3390/ijms17081215)
Supplement: Supplementary file 1 [file ijms-17-01215-s001.zip › ijms-135111-Supplementary Materials/ijms-135111 SI_Table2.xlsx]

## Sheet: Folha1
Table S2. Statistical metrics attained for the training set of all algorithms tested.
			Accepts Case Weights Models																Bagging Models					Bayesian Model	Cost Sensitive Learning Models	Discriminat Analysis			Ensemble Model						Gaussian Process Models	Handle Missing Predictor Data Models		Implicit Feature Selection Models
			bagFDA	bagEarth	bagEarthGCV	glmboost	cforest	ctree	ctree2	fda	avNNet	earth	gcvEarth	nnet	multinom	C5.0Rules	C5.0Tree	gbm	bagFDA	bagEarth	bagEarthGCV	cforest	avNNet	nb	svmRadialWeights	hdda	lda	lda2	bagFDA	bagEarth	bagEarthGCV	cforest	avNNet	gbm	gaussprLinear	C5.0Rules	C5.0Tree	bagFDA	bagEarth	bagEarthGCV	cforest	ctree	ctree2	fda	earth	gcvEarth	C5.0Rules	C5.0Tree	gbm
SCALED	Overall	ROC	0.75	0.75	0.82	0.78	0.8	0.76	0.56	0.64	0.65	0.63	0.77	0.52	0.78	0.72	0.77	0.78	0.75	0.75	0.82	0.8	0.65	0.71	0.78	0.76	0.78	0.78	0.75	0.75	0.82	0.8	0.65	0.78	0.79	0.72	0.77	0.75	0.75	0.82	0.8	0.76	0.56	0.64	0.63	0.77	0.72	0.77	0.78
		Accuracy	0.86	0.86	0.87	0.78	0.89	0.84	0.76	0.82	0.94	0.8	0.82	0.92	0.87	0.92	0.96	0.88	0.86	0.86	0.87	0.89	0.94	0.89	0.86	0.78	0.87	0.87	0.86	0.86	0.87	0.89	0.94	0.88	0.82	0.92	0.96	0.86	0.86	0.87	0.89	0.84	0.76	0.82	0.8	0.82	0.92	0.96	0.88
		Sensitivity	0.73	0.74	0.74	0.58	0.72	0.82	0.65	0.69	0.88	0.65	0.7	0.92	0.74	0.85	0.88	0.77	0.73	0.74	0.74	0.72	0.88	0.85	0.68	0.68	0.74	0.74	0.73	0.74	0.74	0.72	0.88	0.77	0.82	0.85	0.88	0.73	0.74	0.74	0.72	0.82	0.65	0.69	0.65	0.7	0.85	0.88	0.77
		Specificity	0.93	0.93	0.94	0.89	0.99	0.85	0.83	0.89	0.98	0.89	0.89	0.91	0.93	0.96	1	0.93	0.93	0.93	0.94	0.99	0.98	0.91	0.97	0.84	0.94	0.94	0.93	0.93	0.94	0.99	0.98	0.93	0.83	0.96	1	0.93	0.93	0.94	0.99	0.85	0.83	0.89	0.89	0.89	0.96	1	0.93
		PPV	0.85	0.86	0.88	0.75	0.97	0.76	0.68	0.78	0.95	0.77	0.77	0.86	0.86	0.92	0.99	0.87	0.85	0.86	0.88	0.97	0.95	0.84	0.92	0.7	0.87	0.87	0.85	0.86	0.88	0.97	0.95	0.87	0.73	0.92	0.99	0.85	0.86	0.88	0.97	0.76	0.68	0.78	0.77	0.77	0.92	0.99	0.87
		NPV	0.86	0.87	0.87	0.79	0.86	0.9	0.81	0.84	0.94	0.82	0.84	0.95	0.87	0.92	0.94	0.88	0.86	0.87	0.87	0.86	0.94	0.91	0.84	0.82	0.87	0.87	0.86	0.87	0.87	0.86	0.94	0.88	0.89	0.92	0.94	0.86	0.87	0.87	0.86	0.9	0.81	0.84	0.82	0.84	0.92	0.94	0.88
		FPR	0.07	0.07	0.06	0.11	0.01	0.15	0.17	0.11	0.02	0.11	0.11	0.09	0.07	0.04	0	0.07	0.07	0.07	0.06	0.01	0.02	0.09	0.03	0.16	0.06	0.06	0.07	0.07	0.06	0.01	0.02	0.07	0.17	0.04	0	0.07	0.07	0.06	0.01	0.15	0.17	0.11	0.11	0.11	0.04	0	0.07
		FNR	0.27	0.26	0.26	0.42	0.28	0.18	0.35	0.31	0.12	0.35	0.3	0.08	0.26	0.15	0.12	0.23	0.27	0.26	0.26	0.28	0.12	0.15	0.32	0.32	0.26	0.26	0.27	0.26	0.26	0.28	0.12	0.23	0.18	0.15	0.12	0.27	0.26	0.26	0.28	0.18	0.35	0.31	0.35	0.3	0.15	0.12	0.23
		F1-score	0.79	0.8	0.8	0.65	0.82	0.79	0.66	0.73	0.92	0.7	0.74	0.89	0.8	0.89	0.93	0.82	0.79	0.8	0.8	0.82	0.92	0.84	0.78	0.69	0.8	0.8	0.79	0.8	0.8	0.82	0.92	0.82	0.77	0.89	0.93	0.79	0.8	0.8	0.82	0.79	0.66	0.73	0.7	0.74	0.89	0.93	0.82
SCALED_DOWN	Overall	ROC	0.74	0.73	0.81	0.77	0.79	0.75	0.6	0.7	0.7	0.7	0.74	0.56	0.75	0.71	0.73	0.8	0.74	0.73	0.81	0.79	0.7	0.72	0.79	0.74	0.72	0.72	0.74	0.73	0.81	0.79	0.7	0.8	0.75	0.71	0.73	0.74	0.73	0.81	0.79	0.75	0.6	0.7	0.7	0.74	0.71	0.73	0.8
		Accuracy	0.85	0.84	0.88	0.78	0.91	0.85	0.8	0.81	0.95	0.78	0.8	0.88	0.88	0.9	0.96	1	0.85	0.84	0.88	0.91	0.95	0.9	0.88	0.77	0.86	0.86	0.85	0.84	0.88	0.91	0.95	1	0.85	0.9	0.96	0.85	0.84	0.88	0.91	0.85	0.8	0.81	0.78	0.8	0.9	0.96	1
		Sensitivity	0.82	0.83	0.88	0.75	0.93	0.88	0.79	0.8	0.96	0.79	0.8	0.88	0.88	0.89	0.96	0.99	0.82	0.83	0.88	0.93	0.96	0.9	0.85	0.74	0.86	0.86	0.82	0.83	0.88	0.93	0.96	0.99	0.83	0.89	0.96	0.82	0.83	0.88	0.93	0.88	0.79	0.8	0.79	0.8	0.89	0.96	0.99
		Specificity	0.88	0.85	0.88	0.8	0.9	0.81	0.8	0.82	0.93	0.78	0.81	0.88	0.88	0.91	0.95	1	0.88	0.85	0.88	0.9	0.93	0.9	0.91	0.79	0.87	0.87	0.88	0.85	0.88	0.9	0.93	1	0.88	0.91	0.95	0.88	0.85	0.88	0.9	0.81	0.8	0.82	0.78	0.81	0.91	0.95	1
		PPV	0.87	0.85	0.88	0.79	0.9	0.82	0.8	0.81	0.93	0.78	0.81	0.88	0.88	0.9	0.95	1	0.87	0.85	0.88	0.9	0.93	0.9	0.9	0.78	0.87	0.87	0.87	0.85	0.88	0.9	0.93	1	0.87	0.9	0.95	0.87	0.85	0.88	0.9	0.82	0.8	0.81	0.78	0.81	0.9	0.95	1
		NPV	0.83	0.84	0.88	0.76	0.92	0.87	0.79	0.8	0.96	0.79	0.8	0.88	0.88	0.89	0.96	0.99	0.83	0.84	0.88	0.92	0.96	0.9	0.86	0.76	0.86	0.86	0.83	0.84	0.88	0.92	0.96	0.99	0.84	0.89	0.96	0.83	0.84	0.88	0.92	0.87	0.79	0.8	0.79	0.8	0.89	0.96	0.99
		FPR	0.12	0.15	0.12	0.2	0.1	0.19	0.2	0.18	0.07	0.22	0.19	0.12	0.12	0.09	0.05	0	0.12	0.15	0.12	0.1	0.07	0.1	0.09	0.21	0.13	0.13	0.12	0.15	0.12	0.1	0.07	0	0.12	0.09	0.05	0.12	0.15	0.12	0.1	0.19	0.2	0.18	0.22	0.19	0.09	0.05	0
		FNR	0.18	0.17	0.12	0.25	0.07	0.12	0.21	0.2	0.04	0.21	0.2	0.12	0.12	0.11	0.04	0.01	0.18	0.17	0.12	0.07	0.04	0.1	0.15	0.26	0.14	0.14	0.18	0.17	0.12	0.07	0.04	0.01	0.17	0.11	0.04	0.18	0.17	0.12	0.07	0.12	0.21	0.2	0.21	0.2	0.11	0.04	0.01
		F1-score	0.84	0.84	0.88	0.77	0.91	0.85	0.79	0.8	0.95	0.79	0.8	0.88	0.88	0.9	0.96	1	0.84	0.84	0.88	0.91	0.95	0.9	0.88	0.76	0.86	0.86	0.84	0.84	0.88	0.91	0.95	1	0.85	0.9	0.96	0.84	0.84	0.88	0.91	0.85	0.79	0.8	0.79	0.8	0.9	0.96	1
SCALED_UP	Overall	ROC	0.75	0.75	0.88	0.8	0.85	0.84	0.64	0.61	0.75	0.6	0.82	0.54	0.85	0.82	0.85	0.84	0.75	0.75	0.88	0.85	0.75	0.73	0.83	0.78	0.85	0.85	0.75	0.75	0.88	0.85	0.75	0.84	0.85	0.82	0.85	0.75	0.75	0.88	0.85	0.84	0.64	0.61	0.6	0.82	0.82	0.85	0.84
		Accuracy	0.87	0.86	0.87	0.79	0.93	0.87	0.77	0.82	0.94	0.82	0.83	0.88	0.86	0.95	0.98	0.98	0.87	0.86	0.87	0.93	0.94	0.89	0.85	0.77	0.85	0.85	0.87	0.86	0.87	0.93	0.94	0.98	0.85	0.95	0.98	0.87	0.86	0.87	0.93	0.87	0.77	0.82	0.82	0.83	0.95	0.98	0.98
		Sensitivity	0.86	0.85	0.86	0.79	0.93	0.92	0.77	0.79	0.96	0.79	0.81	0.92	0.85	0.96	0.99	0.97	0.86	0.85	0.86	0.93	0.96	0.89	0.99	0.75	0.84	0.84	0.86	0.85	0.86	0.93	0.96	0.97	0.84	0.96	0.99	0.86	0.85	0.86	0.93	0.92	0.77	0.79	0.79	0.81	0.96	0.99	0.97
		Specificity	0.88	0.86	0.87	0.8	0.93	0.81	0.76	0.86	0.92	0.85	0.86	0.85	0.87	0.94	0.97	0.99	0.88	0.86	0.87	0.93	0.92	0.88	0.71	0.79	0.85	0.85	0.88	0.86	0.87	0.93	0.92	0.99	0.86	0.94	0.97	0.88	0.86	0.87	0.93	0.81	0.76	0.86	0.85	0.86	0.94	0.97	0.99
		PPV	0.88	0.86	0.87	0.8	0.93	0.83	0.76	0.85	0.92	0.84	0.85	0.86	0.87	0.94	0.97	0.99	0.88	0.86	0.87	0.93	0.92	0.88	0.77	0.78	0.85	0.85	0.88	0.86	0.87	0.93	0.92	0.99	0.86	0.94	0.97	0.88	0.86	0.87	0.93	0.83	0.76	0.85	0.84	0.85	0.94	0.97	0.99
		NPV	0.86	0.85	0.86	0.79	0.93	0.91	0.77	0.8	0.96	0.8	0.82	0.91	0.86	0.95	0.99	0.97	0.86	0.85	0.86	0.93	0.96	0.89	0.98	0.76	0.85	0.85	0.86	0.85	0.86	0.93	0.96	0.97	0.85	0.95	0.99	0.86	0.85	0.86	0.93	0.91	0.77	0.8	0.8	0.82	0.95	0.99	0.97
		FPR	0.12	0.14	0.13	0.2	0.07	0.19	0.24	0.14	0.08	0.15	0.14	0.15	0.13	0.06	0.03	0.01	0.12	0.14	0.13	0.07	0.08	0.12	0.29	0.21	0.15	0.15	0.12	0.14	0.13	0.07	0.08	0.01	0.14	0.06	0.03	0.12	0.14	0.13	0.07	0.19	0.24	0.14	0.15	0.14	0.06	0.03	0.01
		FNR	0.14	0.15	0.14	0.21	0.07	0.08	0.23	0.21	0.04	0.21	0.19	0.08	0.15	0.04	0.01	0.03	0.14	0.15	0.14	0.07	0.04	0.11	0.01	0.25	0.16	0.16	0.14	0.15	0.14	0.07	0.04	0.03	0.16	0.04	0.01	0.14	0.15	0.14	0.07	0.08	0.23	0.21	0.21	0.19	0.04	0.01	0.03
		F1-score	0.87	0.86	0.86	0.79	0.93	0.87	0.77	0.82	0.94	0.82	0.83	0.89	0.86	0.95	0.98	0.98	0.87	0.86	0.86	0.93	0.94	0.89	0.87	0.76	0.85	0.85	0.87	0.86	0.86	0.93	0.94	0.98	0.85	0.95	0.98	0.87	0.86	0.86	0.93	0.87	0.77	0.82	0.82	0.83	0.95	0.98	0.98
PCA	Overall	ROC	0.71	0.72	0.79	0.74	0.76	0.66	0.54	0.6	0.75	0.61	0.75	0.69	0.75	0.59	0.61	0.75	0.71	0.72	0.79	0.76	0.75	0.73	0.77	0.75	0.75	0.76	0.71	0.72	0.79	0.76	0.75	0.75	0.76	0.59	0.61	0.71	0.72	0.79	0.76	0.66	0.54	0.6	0.61	0.75	0.59	0.61	0.75
		Accuracy	0.84	0.84	0.85	0.77	0.88	0.85	0.77	0.81	0.99	0.79	0.82	1	0.78	0.92	0.98	0.79	0.84	0.84	0.85	0.88	0.99	0.85	0.88	0.77	0.78	0.78	0.84	0.84	0.85	0.88	0.99	0.79	0.76	0.92	0.98	0.84	0.84	0.85	0.88	0.85	0.77	0.81	0.79	0.82	0.92	0.98	0.79
		Sensitivity	0.67	0.66	0.7	0.53	0.67	0.83	0.54	0.64	0.97	0.62	0.69	1	0.6	0.91	0.98	0.61	0.67	0.66	0.7	0.67	0.97	0.68	0.88	0.6	0.6	0.6	0.67	0.66	0.7	0.67	0.97	0.61	0.74	0.91	0.98	0.67	0.66	0.7	0.67	0.83	0.54	0.64	0.62	0.69	0.91	0.98	0.61
		Specificity	0.93	0.93	0.93	0.9	1	0.86	0.91	0.9	1	0.89	0.89	1	0.89	0.93	0.98	0.89	0.93	0.93	0.93	1	1	0.95	0.89	0.87	0.88	0.88	0.93	0.93	0.93	1	1	0.89	0.78	0.93	0.98	0.93	0.93	0.93	1	0.86	0.91	0.9	0.89	0.89	0.93	0.98	0.89
		PPV	0.84	0.85	0.85	0.75	1	0.77	0.76	0.78	0.99	0.75	0.78	1	0.75	0.89	0.96	0.75	0.84	0.85	0.85	1	0.99	0.89	0.81	0.73	0.74	0.74	0.84	0.85	0.85	1	0.99	0.75	0.65	0.89	0.96	0.84	0.85	0.85	1	0.77	0.76	0.78	0.75	0.78	0.89	0.96	0.75
		NPV	0.83	0.83	0.85	0.78	0.84	0.9	0.78	0.82	0.98	0.81	0.84	1	0.8	0.95	0.99	0.8	0.83	0.83	0.85	0.84	0.98	0.84	0.93	0.8	0.8	0.8	0.83	0.83	0.85	0.84	0.98	0.8	0.84	0.95	0.99	0.83	0.83	0.85	0.84	0.9	0.78	0.82	0.81	0.84	0.95	0.99	0.8
		FPR	0.07	0.07	0.07	0.1	0	0.14	0.09	0.1	0	0.11	0.11	0	0.11	0.07	0.02	0.11	0.07	0.07	0.07	0	0	0.05	0.11	0.13	0.12	0.12	0.07	0.07	0.07	0	0	0.11	0.22	0.07	0.02	0.07	0.07	0.07	0	0.14	0.09	0.1	0.11	0.11	0.07	0.02	0.11
		FNR	0.33	0.34	0.3	0.47	0.33	0.17	0.46	0.36	0.03	0.38	0.31	0	0.4	0.09	0.02	0.39	0.33	0.34	0.3	0.33	0.03	0.32	0.12	0.4	0.4	0.4	0.33	0.34	0.3	0.33	0.03	0.39	0.26	0.09	0.02	0.33	0.34	0.3	0.33	0.17	0.46	0.36	0.38	0.31	0.09	0.02	0.39
		F1-score	0.74	0.74	0.77	0.62	0.8	0.8	0.63	0.7	0.98	0.68	0.73	1	0.66	0.9	0.97	0.67	0.74	0.74	0.77	0.8	0.98	0.77	0.84	0.66	0.66	0.66	0.74	0.74	0.77	0.8	0.98	0.67	0.69	0.9	0.97	0.74	0.74	0.77	0.8	0.8	0.63	0.7	0.68	0.73	0.9	0.97	0.67
PCA_DOWN	Overall	ROC	0.73	0.74	0.79	0.76	0.77	0.7	0.53	0.64	0.78	0.63	0.75	0.7	0.74	0.67	0.67	0.73	0.73	0.74	0.79	0.77	0.78	0.73	0.75	0.74	0.75	0.75	0.73	0.74	0.79	0.77	0.78	0.73	0.74	0.67	0.67	0.73	0.74	0.79	0.77	0.7	0.53	0.64	0.63	0.75	0.67	0.67	0.73
		Accuracy	0.82	0.81	0.87	0.73	0.91	0.86	0.78	0.77	0.91	0.77	0.8	0.87	0.8	0.91	0.97	0.8	0.82	0.81	0.87	0.91	0.91	0.89	0.88	0.72	0.78	0.78	0.82	0.81	0.87	0.91	0.91	0.8	0.78	0.91	0.97	0.82	0.81	0.87	0.91	0.86	0.78	0.77	0.77	0.8	0.91	0.97	0.8
		Sensitivity	0.82	0.82	0.84	0.7	0.91	0.89	0.73	0.72	0.88	0.75	0.8	0.88	0.81	0.96	0.96	0.8	0.82	0.82	0.84	0.91	0.88	0.85	0.87	0.66	0.78	0.78	0.82	0.82	0.84	0.91	0.88	0.8	0.75	0.96	0.96	0.82	0.82	0.84	0.91	0.89	0.73	0.72	0.75	0.8	0.96	0.96	0.8
		Specificity	0.83	0.8	0.91	0.75	0.91	0.83	0.83	0.82	0.93	0.8	0.79	0.87	0.8	0.87	0.99	0.8	0.83	0.8	0.91	0.91	0.93	0.93	0.89	0.78	0.79	0.79	0.83	0.8	0.91	0.91	0.93	0.8	0.81	0.87	0.99	0.83	0.8	0.91	0.91	0.83	0.83	0.82	0.8	0.79	0.87	0.99	0.8
		PPV	0.83	0.81	0.9	0.74	0.91	0.84	0.81	0.8	0.92	0.79	0.79	0.87	0.8	0.88	0.99	0.8	0.83	0.81	0.9	0.91	0.92	0.93	0.89	0.75	0.79	0.79	0.83	0.81	0.9	0.91	0.92	0.8	0.8	0.88	0.99	0.83	0.81	0.9	0.91	0.84	0.81	0.8	0.79	0.79	0.88	0.99	0.8
		NPV	0.82	0.82	0.85	0.72	0.91	0.88	0.75	0.75	0.89	0.76	0.8	0.88	0.81	0.95	0.96	0.8	0.82	0.82	0.85	0.91	0.89	0.86	0.87	0.69	0.78	0.78	0.82	0.82	0.85	0.91	0.89	0.8	0.77	0.95	0.96	0.82	0.82	0.85	0.91	0.88	0.75	0.75	0.76	0.8	0.95	0.96	0.8
		FPR	0.17	0.2	0.09	0.25	0.09	0.17	0.17	0.18	0.07	0.2	0.21	0.13	0.2	0.13	0.01	0.2	0.17	0.2	0.09	0.09	0.07	0.07	0.11	0.22	0.21	0.21	0.17	0.2	0.09	0.09	0.07	0.2	0.19	0.13	0.01	0.17	0.2	0.09	0.09	0.17	0.17	0.18	0.2	0.21	0.13	0.01	0.2
		FNR	0.18	0.18	0.16	0.3	0.09	0.11	0.27	0.28	0.12	0.25	0.2	0.12	0.19	0.04	0.04	0.2	0.18	0.18	0.16	0.09	0.12	0.15	0.13	0.34	0.22	0.22	0.18	0.18	0.16	0.09	0.12	0.2	0.25	0.04	0.04	0.18	0.18	0.16	0.09	0.11	0.27	0.28	0.25	0.2	0.04	0.04	0.2
		F1-score	0.82	0.82	0.87	0.72	0.91	0.87	0.77	0.76	0.9	0.77	0.8	0.87	0.8	0.92	0.97	0.8	0.82	0.82	0.87	0.91	0.9	0.89	0.88	0.7	0.78	0.78	0.82	0.82	0.87	0.91	0.9	0.8	0.77	0.92	0.97	0.82	0.82	0.87	0.91	0.87	0.77	0.76	0.77	0.8	0.92	0.97	0.8
PCA_UP	Overall	ROC	0.72	0.73	0.86	0.79	0.85	0.77	0.59	0.68	0.82	0.68	0.84	0.75	0.79	0.78	0.8	0.8	0.72	0.73	0.86	0.85	0.82	0.77	0.81	0.8	0.8	0.8	0.72	0.73	0.86	0.85	0.82	0.8	0.8	0.78	0.8	0.72	0.73	0.86	0.85	0.77	0.59	0.68	0.68	0.84	0.78	0.8	0.8
		Accuracy	0.85	0.85	0.84	0.78	0.93	0.86	0.74	0.8	0.98	0.81	0.81	0.95	0.77	0.96	0.98	0.77	0.85	0.85	0.84	0.93	0.98	0.88	0.83	0.77	0.77	0.77	0.85	0.85	0.84	0.93	0.98	0.77	0.78	0.96	0.98	0.85	0.85	0.84	0.93	0.86	0.74	0.8	0.81	0.81	0.96	0.98	0.77
		Sensitivity	0.84	0.84	0.82	0.77	0.92	0.89	0.61	0.75	0.97	0.79	0.79	0.94	0.76	0.96	0.99	0.76	0.84	0.84	0.82	0.92	0.97	0.82	0.99	0.75	0.74	0.74	0.84	0.84	0.82	0.92	0.97	0.76	0.76	0.96	0.99	0.84	0.84	0.82	0.92	0.89	0.61	0.75	0.79	0.79	0.96	0.99	0.76
		Specificity	0.87	0.86	0.87	0.79	0.95	0.82	0.88	0.84	0.99	0.82	0.82	0.96	0.78	0.96	0.98	0.78	0.87	0.86	0.87	0.95	0.99	0.94	0.67	0.8	0.79	0.79	0.87	0.86	0.87	0.95	0.99	0.78	0.8	0.96	0.98	0.87	0.86	0.87	0.95	0.82	0.88	0.84	0.82	0.82	0.96	0.98	0.78
		PPV	0.86	0.86	0.87	0.79	0.95	0.84	0.84	0.83	0.99	0.82	0.82	0.96	0.77	0.96	0.98	0.78	0.86	0.86	0.87	0.95	0.99	0.93	0.75	0.79	0.78	0.78	0.86	0.86	0.87	0.95	0.99	0.78	0.79	0.96	0.98	0.86	0.86	0.87	0.95	0.84	0.84	0.83	0.82	0.82	0.96	0.98	0.78
		NPV	0.84	0.84	0.83	0.77	0.92	0.89	0.69	0.77	0.97	0.8	0.8	0.94	0.77	0.96	0.99	0.77	0.84	0.84	0.83	0.92	0.97	0.84	0.98	0.76	0.75	0.75	0.84	0.84	0.83	0.92	0.97	0.77	0.77	0.96	0.99	0.84	0.84	0.83	0.92	0.89	0.69	0.77	0.8	0.8	0.96	0.99	0.77
		FPR	0.13	0.14	0.13	0.21	0.05	0.18	0.12	0.16	0.01	0.18	0.18	0.04	0.22	0.04	0.02	0.22	0.13	0.14	0.13	0.05	0.01	0.06	0.33	0.2	0.21	0.21	0.13	0.14	0.13	0.05	0.01	0.22	0.2	0.04	0.02	0.13	0.14	0.13	0.05	0.18	0.12	0.16	0.18	0.18	0.04	0.02	0.22
		FNR	0.16	0.16	0.18	0.23	0.08	0.11	0.39	0.25	0.03	0.21	0.21	0.06	0.24	0.04	0.01	0.24	0.16	0.16	0.18	0.08	0.03	0.18	0.01	0.25	0.26	0.26	0.16	0.16	0.18	0.08	0.03	0.24	0.24	0.04	0.01	0.16	0.16	0.18	0.08	0.11	0.39	0.25	0.21	0.21	0.04	0.01	0.24
		F1-score	0.85	0.85	0.84	0.78	0.93	0.86	0.7	0.79	0.98	0.8	0.8	0.95	0.77	0.96	0.98	0.77	0.85	0.85	0.84	0.93	0.98	0.87	0.85	0.77	0.76	0.76	0.85	0.85	0.84	0.93	0.98	0.77	0.78	0.96	0.98	0.85	0.85	0.84	0.93	0.86	0.7	0.79	0.8	0.8	0.96	0.98	0.77
[truncated: 55 more columns]
